# Supplementary material for: Mapping and Functional Analysis of a Maize Silkless Mutant sk-A7110
Source: Front Plant Sci. 2018 Aug 21;9:1227. doi: 10.3389/fpls.2018.01227 (PMC6111845; doi:10.3389/fpls.2018.01227)
Supplement: DATA SHEET S1 — The DEGs data of sk-A7110 ears vs. WT ears. [file Data_Sheet_1.XLSX]

## Sheet: sk_A7vsWT.DEG
Gene_id	readcount_sk_A7110	readcount_WT	log2FoldChange	pval	padj	Gene_name	Gene_description
Zm00001d017121	2999.03	6120.15	-1.0291	2.22e-10	2.82e-07	TIDP3317	LOC100037774
Zm00001d005459	377.028	660.536	-0.80897	0.00018817	0.033599	cda2	cytidine deaminase2
Zm00001d018230	331.313	898.968	-1.4401	9.56e-12	1.52e-08	LOC100191348	hypothetical protein
Zm00001d033044	245.386	42.1157	2.5426	6.06e-07	0.00036146	LOC100191748	hypothetical protein
Zm00001d017334	3788.91	2421.61	0.64582	8.64e-05	0.018465	pco151017	LOC100191818%2C transcript variant X1
Zm00001d002346	2187.23	1107.91	0.98126	4.5e-08	3.73e-05	cad1	cinnamyl alcohol dehydrogenase1
Zm00001d002034	561.427	1192.1	-1.0863	2.97e-08	2.58e-05	LOC100192579	6%2C7-dimethyl-8-ribityllumazine synthase isoform 1%2C transcript variant X1
Zm00001d017145	168.215	674.233	-2.0029	3.71e-05	0.010464	pco129370	LOC100192753
Zm00001d002682	130.227	326.393	-1.3256	2.26e-06	0.0010898	LOC100192871	alpha-L-fucosidase 1
Zm00001d016691	1269.78	2107.01	-0.73062	0.00021297	0.036112	csu308	LOC100192891
Zm00001d022307	4290.55	7563.78	-0.81795	1.09e-06	0.00061188	LOC100193174	chaperonin isoform 1
Zm00001d001987	131.066	284.446	-1.1179	0.0001072	0.021525	LOC100193265	hypothetical protein
Zm00001d000407	859.683	484.452	0.82745	0.00013739	0.02634	LOC100193569	putative CBL-interacting protein kinase family protein
Zm00001d052701	1348.8	2664.1	-0.98197	5.08e-05	0.013286	LOC100193708	hypothetical protein
Zm00001d002481	493.914	260.939	0.92055	0.00010481	0.02143	LOC100193724	uncharacterized LOC100193724
Zm00001d002385	4.6578	142.322	-4.9334	3.59e-12	6.52e-09	LOC100194016	hypothetical protein
Zm00001d005951	3251.77	2030.31	0.67952	8.64e-05	0.018465	si606017c07	LOC100194336
Zm00001d018416	566.244	1081.77	-0.9339	2.21e-06	0.0010898	bHLH168	putative HLH DNA-binding domain superfamily protein%2C transcript variant X2
Zm00001d018214	6175.39	9570.53	-0.63207	7.91e-05	0.017637	pco106344	LOC100216736
Zm00001d030266	240.164	557.794	-1.2157	2.92e-07	0.00018875	LOC100216809	putative glycosyl transferase family protein
Zm00001d028354	3008.69	1412.56	1.0908	1.71e-08	1.61e-05	LOC100216898	hypothetical protein%2C transcript variant X1
Zm00001d029705	0	57.1746	#NAME?	4.28e-10	5.27e-07	LOC100217074	uncharacterized LOC100217074
Zm00001d001953	204.643	388.341	-0.92421	0.0003228	0.048295	LOC100272323	uncharacterized LOC100272323%2C transcript variant X1
Zm00001d016912	18.6355	98.705	-2.4051	0.00031281	0.047171	LOC100272472	uncharacterized LOC100272472
Zm00001d032422	3557.95	1962.61	0.85827	6e-05	0.014902	LOC100272715	hypothetical protein%2C transcript variant X1
Zm00001d010676	1175.04	1839.4	-0.64652	0.00027252	0.042483	EREB93	putative AP2/EREBP transcription factor superfamily protein
Zm00001d016877	879.403	440.098	0.9987	1.24e-06	0.00068286	LOC100273223	hypothetical protein%2C transcript variant X5
Zm00001d005178	259.547	556.125	-1.0994	0.00011709	0.023145	LOC100273382	uncharacterized LOC100273382
Zm00001d032194	266.252	537.23	-1.0127	1.46e-05	0.0048529	LOC100273887	uncharacterized LOC100273887
Zm00001d004003	0	118.176	#NAME?	3.68e-23	2.81e-19	LOC100274168	uncharacterized LOC100274168%2C transcript variant X1
Zm00001d005315	371.607	730.263	-0.97464	6.54e-06	0.002717	LOC100274244	hypothetical protein
Zm00001d023752	137.214	568.775	-2.0514	3.35e-05	0.0096933	LOC100274423	uncharacterized LOC100274423
Zm00001d005392	3272.55	1963.83	0.73674	5.6e-05	0.01434	LOC100274532	hypothetical protein
Zm00001d004733	7.03666	285.444	-5.3422	5.57e-09	5.9e-06	LOC100274651	uncharacterized LOC100274651%2C transcript variant X1
Zm00001d003256	221.908	87.739	1.3387	3.95e-05	0.010676	LOC100274793	uncharacterized LOC100274793%2C transcript variant X2
Zm00001d022581	71.4153	176.51	-1.3054	0.00024806	0.039847	LOC100275036	uncharacterized LOC100275036
Zm00001d017146	1010.2	1596.62	-0.66038	0.00024665	0.039847	IDP2140	LOC100275076
Zm00001d013326	896.631	327.172	1.4545	1.04e-05	0.003846	pco096436b	LOC100275407
Zm00001d005193	61.6093	232.899	-1.9185	1.73e-08	1.61e-05	LOC100275492	hypothetical protein
Zm00001d002500	766.389	361.529	1.084	3.63e-07	0.00022686	IDP225	LOC100276055
Zm00001d043341	571.384	164.396	1.7973	0.00010555	0.02143	LOC100276217	uncharacterized LOC100276217
Zm00001d002937	160.231	1531.87	-3.2571	1.72e-08	1.61e-05	LOC100277073	uncharacterized LOC100277073%2C transcript variant X1
Zm00001d002278	1076.56	2515.78	-1.2246	7.55e-05	0.017354	pco084743	LOC100277187%2C transcript variant X1
Zm00001d003718	915.893	1740.62	-0.92635	3.75e-07	0.00023064	LOC100278053	uncharacterized LOC100278053
Zm00001d018704	58.4575	3.01868	4.2754	1.1e-05	0.00404	LOC100278068	uncharacterized LOC100278068
Zm00001d043524	9690.36	14720.7	-0.60323	0.00011992	0.023582	cl23834_1	LOC100278152%2C transcript variant X1
Zm00001d038239	1015.57	624.276	0.70203	0.00027241	0.042483	LOC100278467	hypothetical protein%2C transcript variant X2
Zm00001d017178	24.2505	149.202	-2.6212	0.00017151	0.03147	LOC100278609	uncharacterized LOC100278609%2C transcript variant X3
Zm00001d007405	1404.81	706.694	0.99122	1.47e-07	0.00010214	LOC100278945	uncharacterized LOC100278945%2C transcript variant X1
Zm00001d022025	195.424	394.372	-1.0129	9.27e-05	0.019392	cl15667_1	LOC100279091
Zm00001d003555	175.186	345.953	-0.98168	0.00025207	0.040238	LOC100279230	uncharacterized LOC100279230
Zm00001d033039	10414.3	15673	-0.58972	0.00020649	0.035326	pco128743	LOC100279250
Zm00001d028282	2632.59	1321.79	0.99399	0.00029957	0.045716	LOC100279433	uncharacterized LOC100279433
Zm00001d005881	974.02	584.17	0.73756	0.00018719	0.033599	LOC100279723	uncharacterized LOC100279723%2C transcript variant X4
Zm00001d022028	831.878	1350.34	-0.69887	0.00019079	0.033855	mus1	MutS homolog1
Zm00001d004506	1857.29	572.138	1.6988	2.03e-12	4.07e-09	LOC100280034	putative cytochrome P450 superfamily protein
Zm00001d003118	35.0662	422.619	-3.5912	6.65e-30	6.35e-26	LOC100280559	40S ribosomal protein S11
Zm00001d048220	639.199	309.804	1.0449	3.72e-06	0.0017297	LOC100280724	protein binding protein%2C transcript variant X1
Zm00001d039371	2630.23	1641.21	0.68043	0.00019558	0.034385	umc2049	LOC100281134%2C transcript variant X2
Zm00001d002139	802.66	414.386	0.95381	5.92e-06	0.0025108	LOC100281333	transferase
Zm00001d002250	15.1939	69.2717	-2.1888	0.00026875	0.042483	LOC100281367	mannitol dehydrogenase
Zm00001d039647	45.2207	133.537	-1.5622	0.00012617	0.024558	LOC100281408	boron transporter-like protein 2%2C transcript variant X1
Zm00001d045295	45.1907	145.566	-1.6876	2.67e-05	0.0082475	LOC100281457	ACS-like protein
Zm00001d046488	744.639	1204.13	-0.69337	0.00023798	0.0388	pco081548	LOC100281559
Zm00001d000116	882.357	525.061	0.74888	0.00027014	0.042483	LOC100281700	aldehyde dehydrogenase%2C dimeric NADP-preferring
Zm00001d023587	1649.18	2977.93	-0.85256	2.38e-05	0.0074306	LOC100281783	DNA-directed RNA polymerase II 8.2 kDa polypeptide
Zm00001d002159	11.7787	1276.53	-6.7599	2.71e-07	0.00017857	umc2403	LOC100282066
Zm00001d039301	240.458	15.7876	3.9289	4.21e-15	1.34e-11	pco073188	LOC100282200
Zm00001d017117	2213.95	3509.76	-0.66475	5.73e-05	0.014485	LOC100282303	26S proteasome non-ATPase regulatory subunit 6
Zm00001d028216	132.142	515.371	-1.9635	2.28e-08	2.07e-05	ZmDL1	protein DROOPING LEAF
Zm00001d005642	7800.79	11858.9	-0.60428	0.00011457	0.022765	LOC100282547	60S ribosomal protein L33-B
Zm00001d025773	8966.43	5849.35	0.61626	7.38e-05	0.017165	LOC100282559	S-adenosylmethionine decarboxylase proenzyme
Zm00001d001923	4.04833	294.559	-6.1851	1.13e-40	2.16e-36	pco108652	LOC100282639
Zm00001d002185	685.453	1225.37	-0.83809	2.76e-05	0.0084181	LOC100283168	MYND finger family protein
Zm00001d002694	307.359	570.071	-0.89122	0.00010632	0.021461	LOC100283367	branched-chain-amino-acid aminotransferase%2C transcript variant X1
Zm00001d043985	474.665	1018	-1.1008	5.01e-08	4.07e-05	cl912_1	LOC100283715
Zm00001d001900	3506.13	2044.36	0.77823	3.29e-06	0.0015474	LOC100283896	cysteine protease 1%2C transcript variant X1
Zm00001d012957	1656.72	2763.09	-0.73795	1.46e-05	0.0048529	LOC100284166	alpha-expansin 6
Zm00001d031749	4680.15	2888.68	0.69614	2.19e-05	0.0070121	LOC100284394	glutamate decarboxylase%2C transcript variant X1
Zm00001d052799	5898.2	10084.9	-0.77384	5.88e-05	0.014751	LOC100284458	PHI-1
Zm00001d022071	825.07	1520.52	-0.88198	2.17e-06	0.0010898	pco108558	LOC100284724%2C transcript variant X1
Zm00001d008287	718.18	1204.29	-0.74576	7.63e-05	0.017429	cl17031_1	LOC100285053
Zm00001d009097	7228.33	13028.3	-0.84991	7.71e-06	0.0030944	LOC100285091	endoglucanase 1
Zm00001d048202	819.491	490.51	0.74045	0.00029143	0.044832	LOC100285219	xylogen protein 1%2C transcript variant X1
Zm00001d022141	2583.05	4378.28	-0.76129	3.77e-06	0.0017322	LOC100285329	DNA-directed RNA polymerase II 14.5 kDa polypeptide
Zm00001d024376	105.57	253.807	-1.2655	4.87e-05	0.01281	WRKY67	WRKY25 - superfamily of TFs having WRKY and zinc finger domains
Zm00001d011687	690.594	24.8056	4.7991	7.88e-05	0.017637	LOC100285766	IAA-amino acid hydrolase ILR1-like 4%2C transcript variant X1
Zm00001d027291	783.764	354.593	1.1443	8.65e-08	6.6e-05	LOC100285831	cortical cell-delineating protein
Zm00001d001923	0	33.1443	#NAME?	0.00015069	0.02832	LOC100285885	2018-09-02
Zm00001d002824	909.395	1507.99	-0.72965	7.21e-05	0.016877	pco079297	LOC100286140
Zm00001d048157	4770.46	7312.32	-0.6162	0.00010411	0.02143	LOC100286214	40S ribosomal protein S3a
Zm00001d051929	5530.92	8367.97	-0.59736	0.00014271	0.027223	LOC100303995	60S ribosomal protein L23
Zm00001d014858	89115.1	59982.2	0.57114	0.00019437	0.034331	HMG13	high mobility group protein1
Zm00001d037317	974.432	1651.39	-0.76105	7.85e-05	0.017637	LOC100381767	uncharacterized LOC100381767
Zm00001d004733	1.33041	234.692	-7.4628	1.54e-10	2.1e-07	LOC100382066	hypothetical protein
Zm00001d040693	524.363	272.413	0.94477	4.73e-05	0.012522	LOC100382346	uncharacterized LOC100382346
Zm00001d002696	9311.15	5515.71	0.75541	2.04e-06	0.0010662	LOC100382507	hypothetical protein
Zm00001d002032	62.4727	266.044	-2.0904	3.85e-08	3.26e-05	LOC100382719	uncharacterized LOC100382719
Zm00001d007445	338.299	158.73	1.0917	8e-05	0.017686	LOC100383277	uncharacterized LOC100383277%2C transcript variant X1
Zm00001d001894	2518.1	4011.08	-0.67165	5.64e-05	0.01434	LOC100383309	hypothetical protein
Zm00001d038891	24027.9	13309.7	0.85223	0.00031462	0.047256	LOC100383478	uncharacterized LOC100383478
Zm00001d024600	379.315	153.68	1.3035	5.32e-06	0.0023229	LOC100383508	uncharacterized LOC100383508
Zm00001d003148	311.342	875.884	-1.4922	3.51e-05	0.010003	LOC100383755	enhancer of rudimentary-like protein
Zm00001d003148	474.393	228.651	1.0529	1.22e-05	0.0042169	LOC100383881	uncharacterized LOC100383881
Zm00001d038574	494.349	249.414	0.98699	3.13e-05	0.0091133	LOC100384100	hypothetical protein
Zm00001d001989	26.1262	189.021	-2.855	9.48e-06	0.0036518	LOC100384213	uncharacterized LOC100384213
Zm00001d003016	4239.55	2749.95	0.62451	0.00013203	0.025484	LOC100384215	uncharacterized LOC100384215%2C transcript variant X1
Zm00001d003508	340.852	628.467	-0.88269	8.26e-05	0.018011	LOC100384677	uncharacterized LOC100384677
Zm00001d038460	2584.25	1225.79	1.076	0.00013226	0.025484	LOC100384690	uncharacterized LOC100384690
Zm00001d002309	873.4	447.347	0.96525	1.12e-05	0.0040487	LOC100384732	uncharacterized LOC100384732%2C transcript variant X1
Zm00001d021057	274.141	861.39	-1.6517	3.54e-14	9.64e-11	MADS4	MADS-domain transcription factor 4
Zm00001d017668	204.579	64.1239	1.6737	0.00023066	0.038095	LOC100501086	uncharacterized LOC100501086
Zm00001d015245	182.199	353.976	-0.95814	0.00032581	0.048365	LOC100501287	uncharacterized LOC100501287
Zm00001d046210	253.953	70.8817	1.8411	4.92e-07	0.00029797	LOC100501315	uncharacterized LOC100501315
Zm00001d016913	3.0034	293.724	-6.6117	2.76e-42	1.05e-37	LOC100501497	hypothetical protein
Zm00001d044703	26.2367	0.302816	6.437	3.03e-05	0.0089544	LOC100501815	putative cytochrome P450 superfamily protein
Zm00001d042980	722.957	147.451	2.2937	8.08e-05	0.017725	LOC100502161	hypothetical protein%2C transcript variant X4
Zm00001d024142	0.997809	34.1684	-5.0978	9.89e-06	0.0037365	LOC100502192	hypothetical protein%2C transcript variant X1
Zm00001d002727	895.856	528.39	0.76166	0.00019737	0.034504	LOC100502341	hypothetical protein%2C transcript variant X1
Zm00001d003378	2026.27	3231.54	-0.67339	6.02e-05	0.014902	LOC100502460	RNA-dependent DNA polymerase%2C transcript variant X1
Zm00001d004417	0.330451	122.003	-8.5283	1.09e-22	6.94e-19	LOC100857020	uncharacterized LOC100857020
Zm00001d018626	1163.96	711.346	0.71042	0.00017554	0.031891	LOC101027210	hypothetical protein
Zm00001d005472	1766.19	722.478	1.2896	2.21e-12	4.22e-09	LOC103164609	-
Zm00001d018005	3195.82	2081.34	0.61867	0.00023536	0.038703	LOC103504710	-
Zm00001d013415	2930.76	4423.12	-0.59379	0.00027282	0.042483	LOC103625941	probable receptor protein kinase TMK1
Zm00001d014348	1358.44	327.271	2.0534	4.41e-12	7.64e-09	LOC103626275	uncharacterized LOC103626275
Zm00001d015138	343.428	129.094	1.4116	3.52e-07	0.00022387	LOC103626570	microtubule-associated protein futsch
Zm00001d016045	662.763	274.963	1.2693	8.95e-05	0.018974	LOC103626958	uncharacterized LOC103626958
Zm00001d016676	76.1777	15.3369	2.3124	0.00021896	0.036963	LOC103627230	protein NLP4-like
Zm00001d016698	14.4703	353.258	-4.6096	3.73e-05	0.010464	LOC103627238	uncharacterized LOC103627238%2C transcript variant X1
Zm00001d016827	1485.83	941.517	0.65821	0.00031208	0.047171	LOC103627293	uncharacterized LOC103627293
Zm00001d017166	1679.11	956.138	0.8124	5.42e-06	0.0023229	LOC103627398	LETM1 and EF-hand domain-containing protein 1%2C mitochondrial-like
Zm00001d013260	70.4797	0.302816	7.8626	1.5e-13	3.81e-10	LOC103627981	uncharacterized LOC103627981
m00001d015028	1864.37	999.438	0.8995	0.00021097	0.035932	LOC103628268	probable ubiquitin-conjugating enzyme E2 25
Zm00001d016121	754.313	395.874	0.93012	2.82e-05	0.0085392	LOC103628514	uncharacterized LOC103628514
Zm00001d017254	417.581	162.112	1.3651	3.79e-05	0.010485	LOC103628758	uncharacterized LOC103628758
Zm00001d018222	1.33041	55.7282	-5.3885	2.18e-06	0.0010898	LOC103628884	uncharacterized LOC103628884
Zm00001d038223	688.786	1158.45	-0.75007	9.42e-05	0.019541	LOC103630376	uncharacterized LOC103630376
Zm00001d038584	297.764	558.523	-0.90745	7.85e-05	0.017637	LOC103630552	ethylene-responsive transcription factor 12-like
Zm00001d018824	690.691	379.839	0.86265	7.1e-05	0.016717	LOC103631951	uncharacterized LOC103631951
Zm00001d019036	1546.5	718.892	1.1052	5.39e-05	0.013893	LOC103632063	2-methoxy-6-polyprenyl-1%2C4-benzoquinol methylase%2C mitochondrial-like%2C transcript variant X2
Zm00001d028217	503.838	1745.08	-1.7923	6.84e-21	3.73e-17	LOC103632725	MADS-box transcription factor 1-like%2C transcript variant X2
Zm00001d019036	108.081	19.8731	2.4432	2.16e-06	0.0010898	LOC103633730	uncharacterized LOC103633730
Zm00001d008811	1898.35	3.90868	8.9238	0.00020572	0.035326	LOC103634910	uncharacterized LOC103634910%2C transcript variant X2
Zm00001d009243	966.187	1696.73	-0.81238	8.49e-06	0.0033727	LOC103635154	ABC transporter C family member 14-like
Zm00001d037653	372.499	141	1.4015	1.12e-05	0.0040487	LOC103635499	uncharacterized LOC103635499%2C transcript variant X1
Zm00001d011152	342.587	129.574	1.4027	0.00027233	0.042483	LOC103636000	uncharacterized LOC103636000
Zm00001d011390	136.049	39.499	1.7842	1.18e-05	0.004122	LOC103637369	uncharacterized LOC103637369
Zm00001d030303	0.997809	109.632	-6.7797	9.59e-19	4.06e-15	LOC103638264	uncharacterized LOC103638264
Zm00001d047921	0	18.694	#NAME?	0.00022301	0.037481	LOC103639355	ribonucleoside-diphosphate reductase large subunit-like%2C transcript variant X1
Zm00001d048440	3479.49	5441.03	-0.645	0.00029957	0.045716	LOC103639582	beta-galactosidase 5-like
Zm00001d030663	285.096	93.9722	1.6011	6.59e-05	0.016008	LOC103639601	uncharacterized LOC103639601
Zm00001d048552	454.459	877.826	-0.94978	3.87e-06	0.0017573	LOC103639629	chromodomain-helicase-DNA-binding protein 1-like%2C transcript variant X2
Zm00001d045264	346.358	165.926	1.0617	8.53e-05	0.018465	LOC103639771	methylmalonate-semialdehyde dehydrogenase [acylating]%2C mitochondrial-like
Zm00001d045266	1280.78	535.528	1.258	1.07e-10	1.52e-07	LOC103639772	uncharacterized LOC103639772
Zm00001d048549	2.05056	31.927	-3.9607	0.00017158	0.03147	LOC103640471	uncharacterized LOC103640471
Zm00001d030962	341.834	109.468	1.6428	1.38e-07	9.95e-05	LOC103640559	uncharacterized LOC103640559
Zm00001d011918	203.493	87.9425	1.2103	0.00018772	0.033599	LOC103641031	uncharacterized LOC103641031
Zm00001d024327	246.264	450.573	-0.87155	0.00033669	0.049787	LOC103641160	protein strawberry notch homolog 1-like
Zm00001d024365	475.355	256.97	0.88741	0.00018847	0.033599	LOC103641176	F-box/kelch-repeat protein At1g51550%2C transcript variant X1
Zm00001d024612	127.838	40.991	1.6409	6.79e-05	0.016303	LOC103641298	uncharacterized LOC103641298
Zm00001d025124	251.119	80.8597	1.6349	1.18e-05	0.004122	LOC103641539	uncharacterized LOC103641539
Zm00001d025546	514.276	282.932	0.86209	0.00024858	0.039847	LOC103641703	uncharacterized LOC103641703
Zm00001d025855	2443.4	1197.34	1.0291	0.00014873	0.028089	LOC103641846	myristoylated alanine-rich C-kinase substrate-like
Zm00001d031517	189.84	57.5879	1.721	6.93e-05	0.016525	LOC103642352	uncharacterized LOC103642352
Zm00001d023995	417.221	163.97	1.3474	3.12e-05	0.0091133	LOC103642374	uncharacterized LOC103642374
Zm00001d032088	9512.12	4393.51	1.1144	1.24e-05	0.0042312	LOC103643241	uncharacterized LOC103643241%2C transcript variant X1
Zm00001d033048	39.9849	3.64829	3.4542	0.00017428	0.031813	LOC103643602	protein TIFY 10A-like
Zm00001d033895	440.296	850.691	-0.95016	4.78e-06	0.0021224	LOC103643963	uncharacterized LOC103643963
Zm00001d027925	6.01246	50.4839	-3.0698	6.69e-05	0.01615	LOC103644457	uncharacterized LOC103644457
Zm00001d030935	55.8718	173.616	-1.6357	1.03e-05	0.003846	LOC103645031	uncharacterized LOC103645031
Zm00001d001827	808.189	1323.68	-0.71179	0.00014731	0.027961	LOC103645758	HBS1-like protein%2C transcript variant X4
Zm00001d001841	1342.76	774.693	0.79351	2.68e-05	0.0082475	LOC103645763	uncharacterized LOC103645763
Zm00001d001882	653.131	1530.15	-1.2282	7.62e-11	1.16e-07	LOC103645776	signal recognition particle 19 kDa protein%2C transcript variant X1
Zm00001d036066	673.407	263.864	1.3517	3.93e-05	0.010676	LOC103645779	uncharacterized LOC103645779%2C transcript variant X2
Zm00001d001917	23.6095	185.496	-2.9739	6.21e-13	1.39e-09	LOC103645791	uncharacterized LOC103645791%2C transcript variant X2
Zm00001d001923	8.01374	171.111	-4.4163	4.51e-19	2.15e-15	LOC103645794	uncharacterized LOC103645794%2C transcript variant X2
Zm00001d002045	190.221	73.9637	1.3628	8.66e-05	0.018465	LOC103645836	uncharacterized LOC103645836
Zm00001d002119	1124.06	1964.97	-0.80579	0.0001602	0.02967	LOC103645864	ABC transporter B family member 19-like
Zm00001d002177	0.332603	141.777	-8.7356	3.82e-17	1.46e-13	LOC103645889	G-type lectin S-receptor-like serine/threonine-protein kinase B120
Zm00001d002253	968.76	2029.99	-1.0673	2.86e-09	3.11e-06	LOC103645924	60S ribosomal protein L27-3-like
Zm00001d002277	262.328	570.572	-1.121	4.54e-06	0.0020392	LOC103645928	BAG family molecular chaperone regulator 1-like%2C transcript variant X1
Zm00001d002369	59.716	185.948	-1.6387	3.88e-05	0.010646	LOC103645961	probable protein phosphatase 2C 44%2C transcript variant X1
Zm00001d000236	317.346	151.092	1.0706	0.0001112	0.022212	LOC103646088	anthocyanin regulatory R-S protein-like%2C transcript variant X3
Zm00001d003304	0	29.2101	#NAME?	4.59e-05	0.012242	LOC103646319	Bowman-Birk type bran trypsin inhibitor-like
Zm00001d003822	2025.01	3942.22	-0.96108	7.56e-09	7.59e-06	LOC103646512	DNA-binding protein S1FA
Zm00001d007130	231.679	100.725	1.2017	0.0001594	0.029665	LOC103646560	uncharacterized LOC103646560
Zm00001d004442	1952.1	939.384	1.0552	7.18e-09	7.4e-06	LOC103646847	ABC transporter B family member 19-like
Zm00001d004446	0.332603	287.863	-9.7574	3.98e-05	0.010705	LOC103646850	uncharacterized LOC103646850
Zm00001d004560	1347.56	566.202	1.251	8.53e-11	1.25e-07	LOC103646898	long chain base biosynthesis protein 1a-like
Zm00001d004720	0	548.463	#NAME?	6.55e-06	0.002717	LOC103646972	uncharacterized LOC103646972
Zm00001d004881	317.703	132.83	1.2581	0.00012431	0.024321	LOC103647057	uncharacterized LOC103647057
Zm00001d004912	2.35246	32.8866	-3.8053	0.00022762	0.038046	LOC103647080	uncharacterized LOC103647080%2C transcript variant X3
Zm00001d004957	1232.64	587.631	1.0688	1.87e-06	0.0010041	LOC103647105	cytochrome P450 90A1-like
Zm00001d001972	2.00559	41.3024	-4.3641	6.76e-06	0.0027733	LOC103647213	protein FAR1-RELATED SEQUENCE 5-like
Zm00001d005652	555.779	313.74	0.82494	0.0002875	0.044406	LOC103647381	probable glucuronosyltransferase Os06g0687900%2C transcript variant X3
Zm00001d005779	10.4491	974.258	-6.5428	9.47e-06	0.0036518	LOC103647441	pyrophosphate-energized vacuolar membrane proton pump 1-like
Zm00001d005911	0	52.3443	#NAME?	7e-08	5.45e-05	LOC103647493	patatin-like protein 2%2C transcript variant X1
Zm00001d005986	275.031	124.005	1.1492	9.21e-05	0.019392	LOC103647524	probable LRR receptor-like serine/threonine-protein kinase At4g26540
Zm00001d007031	2083.33	3676.55	-0.81946	9.57e-07	0.00055338	LOC103647892	10 kDa chaperonin-like
Zm00001d007274	1784.71	1131.76	0.65712	0.00032525	0.048365	LOC103647976	F-box/kelch-repeat protein At2g44130-like
Zm00001d002174	3.07261	454.431	-7.2085	0.00023637	0.038703	LOC103648368	G-type lectin S-receptor-like serine/threonine-protein kinase B120
Zm00001d002181	266.357	96.9732	1.4577	3.78e-05	0.010485	LOC103648371	G-type lectin S-receptor-like serine/threonine-protein kinase B120
Zm00001d002427	162.915	42.7169	1.9312	1.08e-06	0.00061188	LOC103648416	uncharacterized LOC103648416
Zm00001d002693	15.7735	112.93	-2.8399	2.67e-08	2.37e-05	LOC103648456	U-box domain-containing protein 33-like
Zm00001d005287	11.0228	59.891	-2.4418	0.0002291	0.038046	LOC103649057	diacylglycerol O-acyltransferase 2-like
Zm00001d007550	234.606	80.0872	1.5506	0.00022937	0.038046	LOC103649419	cytochrome c-like
Zm00001d039860	183.168	402.724	-1.1366	1.23e-05	0.0042255	LOC103649776	uncharacterized LOC103649776%2C transcript variant X1
Zm00001d041201	1283.89	508.952	1.3349	8.22e-12	1.36e-08	LOC103650314	uncharacterized LOC103650314
Zm00001d042277	0.665206	135.637	-7.6717	6.11e-05	0.015033	LOC103650818	proline iminopeptidase-like%2C transcript variant X1
Zm00001d043204	90.8046	230.683	-1.3451	2.96e-05	0.0088318	LOC103651111	ethylene-responsive transcription factor 12-like
Zm00001d043480	916.337	443.334	1.0475	2.25e-06	0.0010898	LOC103651211	proline-rich receptor-like protein kinase PERK1
Zm00001d043598	1233.71	604.1	1.0301	1.41e-07	9.97e-05	LOC103651251	pleiotropic drug resistance protein 15%2C transcript variant X1
Zm00001d044028	0.332603	391.544	-10.201	1.73e-05	0.0056335	LOC103651413	uncharacterized LOC103651413%2C transcript variant X6
Zm00001d051096	1014.8	223.202	2.1848	7.55e-05	0.017354	LOC103654147	golgin candidate 6-like
Zm00001d052844	233.322	82.1492	1.506	7.42e-06	0.0030106	LOC103654472	isoamylase 1%2C chloroplastic-like
Zm00001d053886	160.541	382.697	-1.2533	1.82e-06	0.00099026	LOC103654924	L-arabinokinase%2C transcript variant X1
Zm00001d008245	1763.78	3035.02	-0.78304	3.26e-06	0.0015474	rpl30	ribosomal protein L30
Zm00001d038192	28499	45311.7	-0.66897	1.73e-05	0.0056335	gst41	glutathione transferase41
Zm00001d006780	1579.57	2644.91	-0.74369	1.27e-05	0.0042941	rpd3	RPD3 histone deacetylase homolog
Zm00001d042433	162.999	330.098	-1.018	0.00015688	0.029338	umc1540	LOC541932
Zm00001d048634	4928.36	2410.25	1.0319	3.38e-05	0.0096996	bx6	benzoxazin6
Zm00001d048082	1120.22	2732.7	-1.2865	9.46e-10	1.09e-06	zmm14	MADS14%2C transcript variant X2
Zm00001d042591	0	43.6793	#NAME?	1.91e-07	0.00013011	LOC542039	MADS-box transcription factor 21
Zm00001d031620	439.914	1552.14	-1.819	1e-12	2.12e-09	zmm6	MADS6
Zm00001d051681	148.737	315.008	-1.0826	0.00020591	0.035326	x34.3	alpha-6-galactosyltransferase
Zm00001d048021	2419.77	1130.1	1.0984	6.19e-05	0.015138	aos1	allene oxide synthase1
Zm00001d037737	120.439	483.691	-2.0058	2.75e-14	8.07e-11	ZAG1	homologue of Arabidopsis gene AGAMOUS
Zm00001d017614	493.03	1036.84	-1.0724	1.93e-06	0.0010227	bde1	bearded-ear1
Zm00001d041781	10.716	230.209	-4.4251	1.25e-07	9.38e-05	zag2	AGAMOUS homolog2%2C transcript variant X2
Zm00001d023955	0	178.779	#NAME?	7.03e-07	0.00041267	ov23	LOC542326
Zm00001d033747	371.871	732.752	-0.97852	9.76e-06	0.0037242	gln2	glutamine synthetase2
Zm00001d006094	390.23	943.407	-1.2736	8.51e-10	1.01e-06	zmm27	MADS27
Novel00007	370.337	132.114	1.4871	0.00028535	0.044254	--	TPA: hypothetical protein ZEAMMB73_230951 [Zea mays]
Novel00069	150.719	0	Inf	0.0002016	0.03496	--	TPA: hypothetical protein ZEAMMB73_497165 [Zea mays]
Novel00099	89.5794	21.3208	2.0709	0.00031222	0.047171	--	TPA: hypothetical protein ZEAMMB73_985258, partial [Zea mays]
Novel00117	42.8445	5.41512	2.984	0.00024423	0.039649	--	PREDICTED: zinc finger CCCH domain-containing protein 43-like [Setaria italica]
Novel00189	0.665206	241.626	-8.5048	3.82e-13	9.11e-10	--	TPA: hypothetical protein ZEAMMB73_714361 [Zea mays]
Novel00190	6.06389	133.423	-4.4596	6.97e-16	2.42e-12	--	TPA: hypothetical protein ZEAMMB73_878567 [Zea mays]
Novel00294	0.332603	212.166	-9.3172	9.3e-05	0.019392	--	TPA: hypothetical protein ZEAMMB73_599470 [Zea mays]
Novel00384	660.586	258.538	1.3534	2.56e-09	2.87e-06	--	PREDICTED: probable inactive purple acid phosphatase 16 [Zea mays]>gi|414878742|tpg|DAA55873.1| TPA: hypothetical protein ZEAMMB73_096501 [Zea mays]
Novel00390	379.529	165.196	1.2	5.4e-06	0.0023229	--	PREDICTED: uncharacterized protein LOC100191735 isoform X1 [Zea mays]
Novel00438	172.555	55.6735	1.632	9.32e-06	0.0036518	--	TPA: hypothetical protein ZEAMMB73_488506, partial [Zea mays]
Novel00528	3.3667	59.9593	-4.1546	1.3e-07	9.57e-05	--	hypothetical protein [Zea mays]
Novel00571	147.108	313.079	-1.0897	0.0001056	0.02143	--	TPA: hypothetical protein ZEAMMB73_367489, partial [Zea mays]
Novel00588	114.715	2.46496	5.5403	2.15e-10	2.82e-07	--	hypothetical protein [Zea mays]
Novel01014	1757.17	2880.98	-0.71331	2.23e-05	0.0070384	--	unknown [Zea mays]
Novel01099	0	133.295	#NAME?	8.02e-05	0.017686	--	unknown [Zea mays]
Novel01184	343.002	156.774	1.1295	2.84e-05	0.0085407	--	hypothetical protein ZEAMMB73_297541 [Zea mays]
Novel01333	0.67948	29.9032	-5.4597	2.21e-05	0.0070184	--	uncharacterized LOC100217243 [Zea mays]>gi|194698226|gb|ACF83197.1| unknown [Zea mays]>gi|413954612|gb|AFW87261.1| putative protein kinase superfamily protein [Zea mays]
Novel01358	1186.14	731.454	0.69744	0.00019806	0.034504	--	hypothetical protein ZEAMMB73_877149 [Zea mays]
Novel01383	618.683	272.244	1.1843	1.96e-07	0.00013116	--	hypothetical protein PRUPE_ppa022273mg, partial [Prunus persica]>gi|462412595|gb|EMJ17644.1| hypothetical protein PRUPE_ppa022273mg, partial [Prunus persica]
Novel01472	28.3465	0.334179	6.4064	1.15e-05	0.0041067	--	PREDICTED: uncharacterized protein LOC103655442 [Zea mays]
Novel01529	3153.43	1018.35	1.6307	7.09e-05	0.016717	--	hypothetical protein [Zea mays]
Novel01561	1749.28	1026.6	0.76889	1.8e-05	0.0058284	--	hypothetical protein SORBIDRAFT_06g026090 [Sorghum bicolor]>gi|241938155|gb|EES11300.1| hypothetical protein SORBIDRAFT_06g026090 [Sorghum bicolor]
Novel01568	336.504	156.581	1.1037	5.37e-05	0.013893	--	hypothetical protein ZEAMMB73_602240 [Zea mays]
Novel01594	219.631	54.5039	2.0107	5.88e-08	4.68e-05	--	uncharacterized protein LOC100278183 [Zea mays]>gi|195649959|gb|ACG44447.1| hypothetical protein [Zea mays]
Novel01607	0.332603	180.522	-9.0842	8.32e-32	1.06e-27	--	hypothetical protein [Zea mays]
