# Supplementary material for: Mapping and Functional Analysis of a Maize Silkless Mutant sk-A7110
Source: Front Plant Sci. 2018 Aug 21;9:1227. doi: 10.3389/fpls.2018.01227 (PMC6111845; doi:10.3389/fpls.2018.01227)
Supplement: DATA SHEET S2 — The DEGs data of sk-A7110 tassels vs. WT tassels. [file Data_Sheet_2.XLSX]

## Sheet: Sheet1
GeneID	readcount-WT	readcount-sk-A7110-T	log2FoldChange	Pvalue	padj	Gene_description	Gene name
ENSRNA049478748	8.87333	0	-10.4665	1.76e-10	2.81e-07	PREDICTED: uncharacterized protein LOC103956333 [Pyrus x bretschneideri]	-
Zm00001d033020	14.2167	3.71	-1.89902	2.05e-07	0.000132189	cytochrome P450 78A1 [Zea mays]<>DAA50052.1 TPA: cytochrome P-450 8 [Zea mays];unknown [Zea mays]<>ACN36422.1 unknown [Zea mays]	cyp78
Zm00001d042192	7.45	2.26333	-1.71101	7.4e-06	0.00273345	flavonol synthase/flavanone 3-hydroxylase [Zea mays]<>ACN34001.1 unknown [Zea mays]<>DAA55937.1 TPA: flavonol synthase/flavanone 3-hydroxylase [Zea mays]	LOC100280091
Zm00001d049824	8.99667	2.33667	-1.71086	8.59e-06	0.00313464	PREDICTED: squamosa promoter-binding-like protein 16 [Zea mays]<>ANS70823.1 squamosa promoter binding-like protein [Zea mays]	not1
Zm00001d042922	5.96	1.80333	-1.71009	4.76e-08	3.92e-05	Heat shock 70 kDa 4 -like protein [Gossypium arboreum];PREDICTED: heat shock 70 kDa protein-like [Zea mays]<>DAA56909.1 TPA: hypothetical protein ZEAMMB73_648566 [Zea mays]	HSPA1_8
Zm00001d031451	16.0867	6.21	-1.34734	9.27e-06	0.00330131	PREDICTED: squamosa promoter-binding-like protein 14 isoform X1 [Zea mays]<>DAA47975.1 TPA: squamosa promoter-binding protein-like (SBP domain) transcription factor family protein [Zea mays]	ub2
Zm00001d052890	9.36667	3.83	-1.31704	3.81e-06	0.00161671	squamosa promoter-binding-like protein 14 [Zea mays]<>ACL52941.1 unknown [Zea mays]<>AFW65213.1 squamosa promoter-binding protein-like (SBP domain) transcription factor family protein [Zea mays]<>AIB04916.1 SBP transcription factor, partial [Zea mays]	ub3
Zm00001d048229	25.11	10.09	-1.29265	3.61e-06	0.00155398	uncharacterized protein LOC100273916 [Zea mays]<>ACF87035.1 unknown [Zea mays]	LOC100273916
Zm00001d043958	39.9133	18.2567	-1.15738	3.08e-05	0.00889344	uncharacterized protein	-
Zm00001d011208	33.33	15.5733	-1.11546	1.68e-07	0.00011289	1-aminocyclopropane-1-carboxylate oxidase 1 [Zea mays]<>XP_008654990.1 PREDICTED: 1-aminocyclopropane-1-carboxylate oxidase 1 isoform X1 [Zea mays]<>ACN33658.1 unknown [Zea mays]<>AFW83070.1 1-aminocyclopropane-1-carboxylate oxidase 1 [Zea mays]	LOC100283053
Zm00001d000685	28.1867	13.2967	-1.09146	2.11e-09	2.44e-06	uncharacterized protein	-
Zm00001d003379	257.783	536.177	1.00422	2.27e-14	5.96e-11	pathogenesis-related protein 2 [Zea mays]<>ACG35347.1 major latex protein 22 [Zea mays]<>DAA37407.1 TPA: pathogeneis protein2 [Zea mays]	-
Zm00001d027540	18.58	33.9133	1.02402	9.63e-06	0.00330618	glutathione S-transferase12 [Zea mays]<>AAG34820.1 glutathione S-transferase GST 12 [Zea mays]<>ACG41621.1 glutathione S-transferase [Zea mays]	gst12
Zm00001d014875	10.5833	22.57	1.05568	6.5e-14	1.56e-10	Protein argonaute 1D [Dichanthelium oligosanthes];PREDICTED: protein argonaute 1D-like isoform X2 [Zea mays]	argonaute1d
Zm00001d049590	3.07333	6.49333	1.05888	1.94e-05	0.00606863	PREDICTED: replication protein A 70 kDa DNA-binding subunit B-like isoform X2 [Zea mays]	LOC103653098
Zm00001d040028	149.58	360.76	1.06146	3.72e-05	0.0098701	uncharacterized protein LOC103649857 precursor [Zea mays]<>ACN32135.1 unknown [Zea mays]<>DAA53673.1 TPA: hypothetical protein ZEAMMB73_014864 [Zea mays]<>DAA53674.1 TPA: hypothetical protein ZEAMMB73_014864 [Zea mays]	LOC103649857
Zm00001d024000	959.7	2036.84	1.06176	1.09e-16	5.26e-13	non-cyanogenic beta-glucosidase precursor [Zea mays];non-cyanogenic beta-glucosidase [Zea mays]<>ACG29904.1 non-cyanogenic beta-glucosidase precursor [Zea mays]	LOC100281760
Zm00001d047736	4.87	10.29	1.07689	1.23e-07	8.66e-05	asparagine synthetase 4 [Zea mays]<>CAR82081.1 asparagine synthetase [Zea mays]	asnB
Zm00001d030346	28.1933	61.7233	1.122	1.48e-06	0.000775256	hsp20/alpha crystallin family protein [Zea mays]<>ACG38185.1 hsp20/alpha crystallin family protein [Zea mays]	-
Zm00001d028750	29.8467	65.3767	1.12649	1.57e-20	1.51e-16	asparagine synthetase 3 [Zea mays]<>CAR82080.1 asparagine synthetase [Zea mays]<>DAA44850.1 TPA: asparagine synthetase [Zea mays]	asn3
Zm00001d030741	1.58667	3.58	1.1526	2.49e-06	0.00115885	hypothetical protein SORBI_008G138200 [Sorghum bicolor]	-
Zm00001d035428	7.26667	15.75	1.15986	1.52e-10	2.58e-07	unknown [Zea mays]	LOC100275688
Zm00001d035434	4.00333	9.09	1.18838	1.12e-06	0.000599704	von Willebrand factor type A domain containing protein [Zea mays]<>ACG24195.1 von Willebrand factor type A domain containing protein [Zea mays]	LOC100280493
Zm00001d052543	5.92667	13.8233	1.20579	5.7e-09	6.03e-06	bZIP transcription factor, partial [Zea mays]	TGA
Zm00001d007604	5.81333	13.2433	1.21022	5.85e-09	6.03e-06	patatin T5 [Zea mays]<>ACG45309.1 patatin T5 precursor [Zea mays]	LOC109944627
Zm00001d014303	18.5133	44.26	1.23024	1.93e-05	0.00606863	uncharacterized protein LOC100191845 precursor [Zea mays]<>ACF79081.1 unknown [Zea mays];unknown [Zea mays];vacuolar sorting receptor 3 precursor [Zea mays]	-
Zm00001d010451	3.23333	7.77333	1.24707	3.27e-05	0.0092533	unknown [Zea mays]<>ACN26853.1 unknown [Zea mays]<>AFW82121.1 esterase isoform 1 [Zea mays]<>AFW82122.1 esterase isoform 2 [Zea mays]	pco081097b
Zm00001d049950	2.38667	5.98667	1.34319	9.63e-06	0.00330618	unknown [Zea mays]<>AFW61725.1 male sterility protein 2 [Zea mays]	msh1
Zm00001d024014	2.20667	6.09333	1.49857	2.41e-06	0.00114326	unknown [Zea mays]	LOC103641013
Zm00001d024886	13.8367	38.9233	1.50216	7.51e-20	5.42e-16	uncharacterized protein LOC100284967 [Zea mays]<>ACG42414.1 protein binding protein [Zea mays];unknown [Zea mays]<>AFW57696.1 protein binding protein [Zea mays]	pco091486(738)
Zm00001d022032	12.4367	37.2933	1.55097	5.99e-15	1.73e-11	ribosome-inactivating protein [Zea mays]<>ACF79365.1 unknown [Zea mays]	TIDP3581
Zm00001d023984	19.6233	62.9767	1.66292	2.33e-27	6.72e-23	uncharacterized protein LOC100191178 precursor [Zea mays]<>ACF78209.1 unknown [Zea mays]<>AFW56659.1 GDSL-motif protein lipase/hydrolase-like protein [Zea mays]	-
Zm00001d027541	4.28667	15.2867	1.8026	5.6e-08	4.36e-05	uncharacterized protein LOC100282447 [Zea mays]<>ACG33053.1 glutathione S-transferase 6 [Zea mays]<>ACG45639.1 glutathione S-transferase 6 [Zea mays]<>DAA43224.1 TPA: glutathione S-transferase 6 [Zea mays]	csu454(gst)
Zm00001d040656	4	15.6033	1.82999	2.75e-07	0.000165372	PREDICTED: bidirectional sugar transporter SWEET17-like [Zea mays]<>DAA54392.1 TPA: cytochrome c oxidoreductase [Zea mays]	SLC50A,SWEET
Zm00001d024885	1.82667	6.49	1.8352	3.07e-13	6.32e-10	PREDICTED: uncharacterized protein LOC103641407 [Zea mays]<>AFW57694.1 putative WD40-like beta propeller repeat family protein [Zea mays]	LOC103641407
Zm00001d003247	0.833333	3.63333	1.90751	6.72e-06	0.00251562	PREDICTED: LOW QUALITY PROTEIN: malate synthase [Setaria italica];malate synthase, glyoxysomal [Zea mays]<>P49081.1 RecName: Full=Malate synthase, glyoxysomal<>AAB04118.1 malate synthase [Zea mays]	aceB,glcB
Zm00001d051194	0.51	1.92667	1.91983	3.12e-05	0.00889548	PREDICTED: uncharacterized protein LOC100193626 isoform X1 [Zea mays]<>ACL53103.1 unknown [Zea mays]<>AFW63092.1 arginine decarboxylase isoform 1 [Zea mays]<>AFW63093.1 arginine decarboxylase isoform 2 [Zea mays]	AY110562
Zm00001d020938	4.28667	13.1433	1.97268	4.99e-16	2.05e-12	unknown [Zea mays]<>ACN28595.1 unknown [Zea mays]<>DAA62037.1 TPA: putative bZIP transcription factor superfamily protein [Zea mays];PREDICTED: putative bZIP transcription factor superfamily protein isoform X1 [Zea mays]<>DAA62038.1 TPA: putative bZIP transcription factor superfamily protein [Zea mays]	bZIP7
Zm00001d007718	2.27333	6.44	1.97346	1.04e-06	0.000578419	1-aminocyclopropane-1-carboxylate oxidase [Zea mays]<>ACG34574.1 1-aminocyclopropane-1-carboxylate oxidase [Zea mays]<>DAA42420.1 TPA: hypothetical protein ZEAMMB73_861195 [Zea mays]	BX6
Zm00001d035013	2.26667	10.5033	2.17371	5.96e-18	3.43e-14	hypothetical protein SORBIDRAFT_07g000520 [Sorghum bicolor]<>EES13191.1 hypothetical protein SORBI_007G003600 [Sorghum bicolor]	CYP17A
Zm00001d021736	0.07	0.976667	3.84516	1.87e-06	0.000944737	beta 1,3-1,4 glucan synthase [Zea mays]<>ACG29149.1 CSLF3 - cellulose synthase-like family F; beta1,3;CSLF3 - cellulose synthase-like family F;1,4 glucan synthase [Zea mays]<>ACR35925.1 unknown [Zea mays]<>DAA63070.1 TPA: putative cellulose synthase-like family protein [Zea mays]	LOC100281536
Zm00001d049671	0.353333	5.70333	4.10903	3.6e-05	0.0098701	uncharacterized protein LOC100383685 [Zea mays]<>ACN34932.1 unknown [Zea mays]	LOC103653129
Zm00001d006262		3.91	6.31278	3e-05	0.00872645	PREDICTED: phospholipase D delta-like [Zea mays]<>DAA40666.1 TPA: phospholipase D family protein [Zea mays]	PLD1_2

## Sheet: wt-vs-sk.total.DEG
GeneID	Length	WT-1	WT-2	WT-3	WT	sk-A7110-T-1	sk-A7110-T-2	sk-A7110-T-3	sk-A7110-T	logFC	Pvalue	FDR	NR_def	GO_ID	GO_term	KO_ID	KO_gene	Hyperlink	KEGG Pathway	Pathway ID	Kog_Annotation	Swiss-Prot_Id	Swiss-Prot_Annotation
ENSRNA049478748	1810	16.85	5.99	3.78	8.87333	0	0	0	0	-10.4665	1.76e-10	2.81e-07	PREDICTED: uncharacterized protein LOC103956333 [Pyrus x bretschneideri]	-	-	-	-	-	-	-	-	-	-
Zm00001d033020	1647	5.46	11.74	25.45	14.2167	4.02	4.08	3.03	3.71	-1.89902	2.05e-07	0.000132189	cytochrome P450 78A1 [Zea mays]<>DAA50052.1 TPA: cytochrome P-450 8 [Zea mays];unknown [Zea mays]<>ACN36422.1 unknown [Zea mays]	GO:0016020;GO:0040008;GO:0020037;GO:0007275;GO:0004497;GO:0016709;GO:0005506;GO:0055114;GO:0016705;GO:0016021;GO:0044550;GO:0016491;GO:0048504;GO:0046872	membrane;regulation of growth;heme binding;multicellular organism development;monooxygenase activity;oxidoreductase activity, acting on paired donors, with incorporation or reduction of molecular oxygen, NAD(P)H as one donor, and incorporation of one atom of oxygen;iron ion binding;oxidation-reduction process;oxidoreductase activity, acting on paired donors, with incorporation or reduction of mol…	-	-	-	-	-	-	sp|P48420|C78A1_MAIZE;sp|Q7Y1V5|C78AB_ORYSJ	sp|P48420|C78A1_MAIZE Cytochrome P450 78A1 OS=Zea mays GN=CYP78A1 PE=2 SV=1;sp|Q7Y1V5|C78AB_ORYSJ Cytochrome P450 78A11 OS=Oryza sativa subsp. japonica GN=CYP78A11 PE=1 SV=2
Zm00001d042192	1080	3.6	9.14	9.61	7.45	2.78	2.06	1.95	2.26333	-1.71101	7.4e-06	0.00273345	flavonol synthase/flavanone 3-hydroxylase [Zea mays]<>ACN34001.1 unknown [Zea mays]<>DAA55937.1 TPA: flavonol synthase/flavanone 3-hydroxylase [Zea mays]	GO:0051213;GO:0055114;GO:0016491;GO:0046872	dioxygenase activity;oxidation-reduction process;oxidoreductase activity;metal ion binding	-	-	-	-	-	-	sp|Q39224|SRG1_ARATH	sp|Q39224|SRG1_ARATH Protein SRG1 OS=Arabidopsis thaliana GN=SRG1 PE=2 SV=1
Zm00001d049824	1080	2.77	13.45	10.77	8.99667	2.9	1.95	2.16	2.33667	-1.71086	8.59e-06	0.00313464	PREDICTED: squamosa promoter-binding-like protein 16 [Zea mays]<>ANS70823.1 squamosa promoter binding-like protein [Zea mays]	GO:0003677;GO:0005634;GO:0046872	DNA binding;nucleus;metal ion binding	-	-	-	-	-	-	sp|Q49I57|TGA1B_MAIZE	sp|Q49I57|TGA1B_MAIZE Teosinte glume architecture 1 OS=Zea mays GN=TGA1 PE=3 SV=1
Zm00001d042922	1236	5.16	6.25	6.47	5.96	1.84	1.81	1.76	1.80333	-1.71009	4.76e-08	3.92e-05	Heat shock 70 kDa 4 -like protein [Gossypium arboreum];PREDICTED: heat shock 70 kDa protein-like [Zea mays]<>DAA56909.1 TPA: hypothetical protein ZEAMMB73_648566 [Zea mays]	GO:0005524;GO:0000166	ATP binding;nucleotide binding	K03283	HSPA1_8	http://www.genome.jp/dbget-bin/www_bget?ko:K03283	Endocytosis;Protein processing in endoplasmic reticulum;Spliceosome	ko04144,ko04141,ko03040	KOG0101(O)(Molecular chaperones HSP70/HSC70, HSP70 superfamily)	sp|P11143|HSP70_MAIZE;sp|P09189|HSP7C_PETHY;sp|Q9LHA8|MD37C_ARATH	sp|P11143|HSP70_MAIZE Heat shock 70 kDa protein OS=Zea mays GN=HSP70 PE=3 SV=2;sp|P09189|HSP7C_PETHY Heat shock cognate 70 kDa protein OS=Petunia hybrida GN=HSP70 PE=2 SV=1;sp|Q9LHA8|MD37C_ARATH Probable mediator of RNA polymerase II transcription subunit 37c OS=Arabidopsis thaliana GN=MED37C PE=1 SV=1
Zm00001d031451	1212	7.5	20.93	19.83	16.0867	5.59	5.39	7.65	6.21	-1.34734	9.27e-06	0.00330131	PREDICTED: squamosa promoter-binding-like protein 14 isoform X1 [Zea mays]<>DAA47975.1 TPA: squamosa promoter-binding protein-like (SBP domain) transcription factor family protein [Zea mays]	GO:0003677;GO:0005634	DNA binding;nucleus	-	SBP	-	-	-	-	sp|A3C057|SPL17_ORYSJ	sp|A3C057|SPL17_ORYSJ Squamosa promoter-binding-like protein 17 OS=Oryza sativa subsp. japonica GN=SPL17 PE=2 SV=2
Zm00001d052890	1227	8.86	12.25	6.99	9.36667	4.11	3.46	3.92	3.83	-1.31704	3.81e-06	0.00161671	squamosa promoter-binding-like protein 14 [Zea mays]<>ACL52941.1 unknown [Zea mays]<>AFW65213.1 squamosa promoter-binding protein-like (SBP domain) transcription factor family protein [Zea mays]<>AIB04916.1 SBP transcription factor, partial [Zea mays]	GO:0003677;GO:0005634	DNA binding;nucleus	-	SBP	-	-	-	-	sp|Q7EXZ2|SPL14_ORYSJ	sp|Q7EXZ2|SPL14_ORYSJ Squamosa promoter-binding-like protein 14 OS=Oryza sativa subsp. japonica GN=SPL14 PE=2 SV=1
Zm00001d048229	1074	11.71	32.25	31.37	25.11	9.86	8.92	11.49	10.09	-1.29265	3.61e-06	0.00155398	uncharacterized protein LOC100273916 [Zea mays]<>ACF87035.1 unknown [Zea mays]	GO:0046983	protein dimerization activity	-	-	-	-	-	-	sp|Q9FKQ6|BH099_ARATH	sp|Q9FKQ6|BH099_ARATH Transcription factor bHLH99 OS=Arabidopsis thaliana GN=BHLH99 PE=2 SV=1
Zm00001d043958	447	29.94	49.38	40.42	39.9133	17.61	21.52	15.64	18.2567	-1.15738	3.08e-05	0.00889344	-	-	-	-	-	-	-	-	-	-	-
Zm00001d011208	924	23.26	37.06	39.67	33.33	12.84	19.34	14.54	15.5733	-1.11546	1.68e-07	0.00011289	1-aminocyclopropane-1-carboxylate oxidase 1 [Zea mays]<>XP_008654990.1 PREDICTED: 1-aminocyclopropane-1-carboxylate oxidase 1 isoform X1 [Zea mays]<>ACN33658.1 unknown [Zea mays]<>AFW83070.1 1-aminocyclopropane-1-carboxylate oxidase 1 [Zea mays]	GO:0051213;GO:0005506;GO:0055114;GO:0016491;GO:0046872	dioxygenase activity;iron ion binding;oxidation-reduction process;oxidoreductase activity;metal ion binding	K05933	E1.14.17.4	http://www.genome.jp/dbget-bin/www_bget?ko:K05933	Cysteine and methionine metabolism	ko00270	-	sp|Q9ZUN4|ACCO1_ARATH	sp|Q9ZUN4|ACCO1_ARATH 1-aminocyclopropane-1-carboxylate oxidase 1 OS=Arabidopsis thaliana GN=ACO1 PE=2 SV=1
Zm00001d000685	948	23.05	31.54	29.97	28.1867	11.76	14.96	13.17	13.2967	-1.09146	2.11e-09	2.44e-06	-	-	-	-	-	-	-	-	-	-	-
Zm00001d003379	465	236.44	310.65	226.26	257.783	519.79	571.42	517.32	536.177	1.00422	2.27e-14	5.96e-11	pathogenesis-related protein 2 [Zea mays]<>ACG35347.1 major latex protein 22 [Zea mays]<>DAA37407.1 TPA: pathogeneis protein2 [Zea mays]	GO:0009607;GO:0006952	response to biotic stimulus;defense response	-	-	-	-	-	-	sp|Q93VR4|ML423_ARATH	sp|Q93VR4|ML423_ARATH MLP-like protein 423 OS=Arabidopsis thaliana GN=MLP423 PE=2 SV=1
Zm00001d027540	678	17.49	15.97	22.28	18.58	34.34	37.01	30.39	33.9133	1.02402	9.63e-06	0.00330618	glutathione S-transferase12 [Zea mays]<>AAG34820.1 glutathione S-transferase GST 12 [Zea mays]<>ACG41621.1 glutathione S-transferase [Zea mays]	GO:0005737;GO:0004364;GO:0006749;GO:0016740	cytoplasm;glutathione transferase activity;glutathione metabolic process;transferase activity	K00799	GST,gst	http://www.genome.jp/dbget-bin/www_bget?ko:K00799	Glutathione metabolism	ko00480	KOG0867(O)(Glutathione S-transferase)	sp|P42761|GSTFA_ARATH;sp|Q96266|GSTF8_ARATH	sp|P42761|GSTFA_ARATH Glutathione S-transferase F10 OS=Arabidopsis thaliana GN=GSTF10 PE=1 SV=3;sp|Q96266|GSTF8_ARATH Glutathione S-transferase F8, chloroplastic OS=Arabidopsis thaliana GN=GSTF8 PE=1 SV=3
Zm00001d014875	2904	10.6	11.81	9.34	10.5833	24.94	22.57	20.2	22.57	1.05568	6.5e-14	1.56e-10	Protein argonaute 1D [Dichanthelium oligosanthes];PREDICTED: protein argonaute 1D-like isoform X2 [Zea mays]	GO:0031047;GO:0003676	gene silencing by RNA;nucleic acid binding	K11593	ELF2C,AGO	http://www.genome.jp/dbget-bin/www_bget?ko:K11593	-	-	KOG1041(J)(Translation initiation factor 2C (eIF-2C) and related proteins)	sp|Q69VD5|PNH1_ORYSJ;sp|Q5Z5B2|AGO1D_ORYSJ	sp|Q69VD5|PNH1_ORYSJ Protein argonaute PNH1 OS=Oryza sativa subsp. japonica GN=PHN1 PE=2 SV=1;sp|Q5Z5B2|AGO1D_ORYSJ Protein argonaute 1D OS=Oryza sativa subsp. japonica GN=AGO1D PE=2 SV=1
Zm00001d049590	1623	2.71	3.15	3.36	3.07333	7.37	6.64	5.47	6.49333	1.05888	1.94e-05	0.00606863	PREDICTED: replication protein A 70 kDa DNA-binding subunit B-like isoform X2 [Zea mays]	-	-	K07466	RFA1,RPA1,rpa	http://www.genome.jp/dbget-bin/www_bget?ko:K07466	DNA replication;Homologous recombination;Mismatch repair;Nucleotide excision repair	ko03030,ko03440,ko03430,ko03420	-	-	-
Zm00001d040028	270	136.94	141.76	170.04	149.58	352.89	350.78	378.61	360.76	1.06146	3.72e-05	0.0098701	uncharacterized protein LOC103649857 precursor [Zea mays]<>ACN32135.1 unknown [Zea mays]<>DAA53673.1 TPA: hypothetical protein ZEAMMB73_014864 [Zea mays]<>DAA53674.1 TPA: hypothetical protein ZEAMMB73_014864 [Zea mays]	GO:0005576;GO:0004867	extracellular region;serine-type endopeptidase inhibitor activity	-	-	-	-	-	-	-	-
Zm00001d024000	1674	891.61	1139.06	848.43	959.7	1922.05	1988.99	2199.47	2036.84	1.06176	1.09e-16	5.26e-13	non-cyanogenic beta-glucosidase precursor [Zea mays];non-cyanogenic beta-glucosidase [Zea mays]<>ACG29904.1 non-cyanogenic beta-glucosidase precursor [Zea mays]	GO:0009736;GO:0016787;GO:0102483;GO:0008152;GO:0008422;GO:0009536;GO:0004553;GO:0005975;GO:0009507;GO:0016798;GO:1901657	cytokinin-activated signaling pathway;hydrolase activity;scopolin beta-glucosidase activity;metabolic process;beta-glucosidase activity;plastid;hydrolase activity, hydrolyzing O-glycosyl compounds;carbohydrate metabolic process;chloroplast;hydrolase activity, acting on glycosyl bonds;glycosyl compound metabolic process	K01188	E3.2.1.21	http://www.genome.jp/dbget-bin/www_bget?ko:K01188	Phenylpropanoid biosynthesis;Starch and sucrose metabolism;Cyanoamino acid metabolism	ko00940,ko00500,ko00460	-	sp|P49235|HGGL1_MAIZE;sp|Q41761|HGGL2_MAIZE	sp|P49235|HGGL1_MAIZE 4-hydroxy-7-methoxy-3-oxo-3,4-dihydro-2H-1,4-benzoxazin-2-yl glucoside beta-D-glucosidase 1, chloroplastic OS=Zea mays GN=GLU1 PE=1 SV=1;sp|Q41761|HGGL2_MAIZE 4-hydroxy-7-methoxy-3-oxo-3,4-dihydro-2H-1,4-benzoxazin-2-yl glucoside beta-D-glucosidase 2, chloroplastic OS=Zea mays GN=GLU2 PE=1 SV=1
Zm00001d047736	1710	3.69	4.91	6.01	4.87	11.04	9.52	10.31	10.29	1.07689	1.23e-07	8.66e-05	asparagine synthetase 4 [Zea mays]<>CAR82081.1 asparagine synthetase [Zea mays]	GO:0016874;GO:0006529;GO:0004066	ligase activity;asparagine biosynthetic process;asparagine synthase (glutamine-hydrolyzing) activity	K01953	asnB,ASNS	http://www.genome.jp/dbget-bin/www_bget?ko:K01953	Alanine, aspartate and glutamate metabolism	ko00250	KOG0571(E)(Asparagine synthase (glutamine-hydrolyzing))	sp|Q10MX3|ASNS1_ORYSJ	sp|Q10MX3|ASNS1_ORYSJ Asparagine synthetase [glutamine-hydrolyzing] 1 OS=Oryza sativa subsp. japonica GN=Os03g0291500 PE=2 SV=1
Zm00001d030346	627	16.84	26.59	41.15	28.1933	60.6	57.56	67.01	61.7233	1.122	1.48e-06	0.000775256	hsp20/alpha crystallin family protein [Zea mays]<>ACG38185.1 hsp20/alpha crystallin family protein [Zea mays]	-	-	-	-	-	-	-	-	sp|P31170|HS25P_ARATH	sp|P31170|HS25P_ARATH 25.3 kDa heat shock protein, chloroplastic OS=Arabidopsis thaliana GN=HSP25.3 PE=2 SV=1
Zm00001d028750	1767	24.62	35.66	29.26	29.8467	61.75	67.01	67.37	65.3767	1.12649	1.57e-20	1.51e-16	asparagine synthetase 3 [Zea mays]<>CAR82080.1 asparagine synthetase [Zea mays]<>DAA44850.1 TPA: asparagine synthetase [Zea mays]	GO:0016874;GO:0006529;GO:0004066	ligase activity;asparagine biosynthetic process;asparagine synthase (glutamine-hydrolyzing) activity	K01953	asnB,ASNS	http://www.genome.jp/dbget-bin/www_bget?ko:K01953	Alanine, aspartate and glutamate metabolism	ko00250	KOG0571(E)(Asparagine synthase (glutamine-hydrolyzing))	sp|Q10MX3|ASNS1_ORYSJ	sp|Q10MX3|ASNS1_ORYSJ Asparagine synthetase [glutamine-hydrolyzing] 1 OS=Oryza sativa subsp. japonica GN=Os03g0291500 PE=2 SV=1
Zm00001d030741	3237	1.59	1.41	1.76	1.58667	3.47	3.18	4.09	3.58	1.1526	2.49e-06	0.00115885	hypothetical protein SORBI_008G138200 [Sorghum bicolor]	GO:0000166;GO:0003676	nucleotide binding;nucleic acid binding	-	-	-	-	-	KOG4177(M)(Ankyrin)	sp|Q502K3|ANR52_DANRE	sp|Q502K3|ANR52_DANRE Serine/threonine-protein phosphatase 6 regulatory ankyrin repeat subunit C OS=Danio rerio GN=ankrd52 PE=2 SV=1
Zm00001d035428	1674	6.3	7.81	7.69	7.26667	13.91	16.94	16.4	15.75	1.15986	1.52e-10	2.58e-07	unknown [Zea mays]	-	-	-	-	-	-	-	-	-	-
Zm00001d035434	1380	3.31	4.25	4.45	4.00333	7.65	10.18	9.44	9.09	1.18838	1.12e-06	0.000599704	von Willebrand factor type A domain containing protein [Zea mays]<>ACG24195.1 von Willebrand factor type A domain containing protein [Zea mays]	-	-	-	-	-	-	-	-	-	-
Zm00001d052543	1461	5.51	6.87	5.4	5.92667	12.05	15.43	13.99	13.8233	1.20579	5.7e-09	6.03e-06	bZIP transcription factor, partial [Zea mays]	GO:0003700;GO:0006355;GO:0043565;GO:0006351	transcription factor activity, sequence-specific DNA binding;regulation of transcription, DNA-templated;sequence-specific DNA binding;transcription, DNA-templated	K14431	TGA	http://www.genome.jp/dbget-bin/www_bget?ko:K14431	Plant hormone signal transduction	ko04075	-	sp|Q53Q70|TGAL4_ORYSJ	sp|Q53Q70|TGAL4_ORYSJ Transcription factor TGAL4 OS=Oryza sativa subsp. japonica GN=TGAL4 PE=1 SV=1
Zm00001d007604	1224	4.87	6.01	6.56	5.81333	13.31	13.78	12.64	13.2433	1.21022	5.85e-09	6.03e-06	patatin T5 [Zea mays]<>ACG45309.1 patatin T5 precursor [Zea mays]	GO:0016020;GO:0005737;GO:0016787;GO:0047372;GO:0008152;GO:0004620;GO:0006629;GO:0016042	membrane;cytoplasm;hydrolase activity;acylglycerol lipase activity;metabolic process;phospholipase activity;lipid metabolic process;lipid catabolic process	-	-	-	-	-	KOG0513(I)(Ca2+-independent phospholipase A2)	sp|O23181|PLP3_ARATH;sp|Q84QY3|PLP1_ORYSJ;sp|B8AQW7|PLP1_ORYSI	sp|O23181|PLP3_ARATH Patatin-like protein 3 OS=Arabidopsis thaliana GN=PLP3 PE=2 SV=2;sp|Q84QY3|PLP1_ORYSJ Patatin-like protein 1 OS=Oryza sativa subsp. japonica GN=PLP1 PE=3 SV=1;sp|B8AQW7|PLP1_ORYSI Patatin-like protein 1 OS=Oryza sativa subsp. indica GN=PLP1 PE=3 SV=1
Zm00001d014303	474	19.32	23.8	12.42	18.5133	38.36	36.08	58.34	44.26	1.23024	1.93e-05	0.00606863	uncharacterized protein LOC100191845 precursor [Zea mays]<>ACF79081.1 unknown [Zea mays];unknown [Zea mays];vacuolar sorting receptor 3 precursor [Zea mays]	GO:0016020;GO:0008233;GO:0006508;GO:0016021;GO:0005509	membrane;peptidase activity;proteolysis;integral component of membrane;calcium ion binding	-	-	-	-	-	KOG4628(O)(Predicted E3 ubiquitin ligase)	sp|P93484|VSR1_PEA;sp|O80977|VSR3_ARATH	sp|P93484|VSR1_PEA Vacuolar-sorting receptor 1 OS=Pisum sativum GN=BP80 PE=1 SV=1;sp|O80977|VSR3_ARATH Vacuolar-sorting receptor 3 OS=Arabidopsis thaliana GN=VSR3 PE=2 SV=1
Zm00001d010451	996	2.92	3.09	3.69	3.23333	7.5	8.18	7.64	7.77333	1.24707	3.27e-05	0.0092533	unknown [Zea mays]<>ACN26853.1 unknown [Zea mays]<>AFW82121.1 esterase isoform 1 [Zea mays]<>AFW82122.1 esterase isoform 2 [Zea mays]	GO:0016788	hydrolase activity, acting on ester bonds	-	-	-	-	-	-	sp|Q9FJ45|GDL83_ARATH	sp|Q9FJ45|GDL83_ARATH GDSL esterase/lipase At5g45910 OS=Arabidopsis thaliana GN=At5g45910 PE=2 SV=1
Zm00001d049950	1503	1.49	3.24	2.43	2.38667	5.36	6.03	6.57	5.98667	1.34319	9.63e-06	0.00330618	unknown [Zea mays]<>AFW61725.1 male sterility protein 2 [Zea mays]	GO:0080019;GO:0010345;GO:0035336;GO:0043231	fatty-acyl-CoA reductase (alcohol-forming) activity;suberin biosynthetic process;long-chain fatty-acyl-CoA metabolic process;intracellular membrane-bounded organelle	K13356	FAR	http://www.genome.jp/dbget-bin/www_bget?ko:K13356	Peroxisome;Cutin, suberine and wax biosynthesis	ko04146,ko00073	KOG1221(I)(Acyl-CoA reductase)	sp|Q39152|FACR1_ARATH	sp|Q39152|FACR1_ARATH Fatty acyl-CoA reductase 1 OS=Arabidopsis thaliana GN=FAR1 PE=2 SV=1
Zm00001d024014	1512	1.33	2.44	2.85	2.20667	6.83	6.78	4.67	6.09333	1.49857	2.41e-06	0.00114326	unknown [Zea mays]	-	-	-	-	-	-	-	-	sp|Q55874|Y103_SYNY3	sp|Q55874|Y103_SYNY3 Uncharacterized protein sll0103 OS=Synechocystis sp. (strain PCC 6803 / Kazusa) GN=sll0103 PE=4 SV=1
Zm00001d024886	1551	9.34	17.68	14.49	13.8367	39.09	40.2	37.48	38.9233	1.50216	7.51e-20	5.42e-16	uncharacterized protein LOC100284967 [Zea mays]<>ACG42414.1 protein binding protein [Zea mays];unknown [Zea mays]<>AFW57696.1 protein binding protein [Zea mays]	-	-	-	-	-	-	-	-	sp|Q55874|Y103_SYNY3	sp|Q55874|Y103_SYNY3 Uncharacterized protein sll0103 OS=Synechocystis sp. (strain PCC 6803 / Kazusa) GN=sll0103 PE=4 SV=1
Zm00001d022032	897	12.48	10.97	13.86	12.4367	40.43	40.66	30.79	37.2933	1.55097	5.99e-15	1.73e-11	ribosome-inactivating protein [Zea mays]<>ACF79365.1 unknown [Zea mays]	GO:0017148;GO:0016787;GO:0006952;GO:0030598	negative regulation of translation;hydrolase activity;defense response;rRNA N-glycosylase activity	-	-	-	-	-	-	sp|P25892|RIP9_MAIZE	sp|P25892|RIP9_MAIZE Ribosome-inactivating protein 9 OS=Zea mays GN=CRIP9 PE=1 SV=1
Zm00001d023984	1173	18.03	24.1	16.74	19.6233	59.87	66.57	62.49	62.9767	1.66292	2.33e-27	6.72e-23	uncharacterized protein LOC100191178 precursor [Zea mays]<>ACF78209.1 unknown [Zea mays]<>AFW56659.1 GDSL-motif protein lipase/hydrolase-like protein [Zea mays]	GO:0016787;GO:0006629;GO:0016298;GO:0016788	hydrolase activity;lipid metabolic process;lipase activity;hydrolase activity, acting on ester bonds	-	-	-	-	-	-	sp|Q9FVV1|GDL28_ARATH	sp|Q9FVV1|GDL28_ARATH GDSL esterase/lipase At1g71250 OS=Arabidopsis thaliana GN=At1g71250 PE=2 SV=1
Zm00001d027541	681	3.7	3.52	5.64	4.28667	12.38	14.87	18.61	15.2867	1.8026	5.6e-08	4.36e-05	uncharacterized protein LOC100282447 [Zea mays]<>ACG33053.1 glutathione S-transferase 6 [Zea mays]<>ACG45639.1 glutathione S-transferase 6 [Zea mays]<>DAA43224.1 TPA: glutathione S-transferase 6 [Zea mays]	GO:0005737;GO:0004364;GO:0006749;GO:0016740	cytoplasm;glutathione transferase activity;glutathione metabolic process;transferase activity	K00799	GST,gst	http://www.genome.jp/dbget-bin/www_bget?ko:K00799	Glutathione metabolism	ko00480	KOG0867(O)(Glutathione S-transferase)	sp|Q96266|GSTF8_ARATH	sp|Q96266|GSTF8_ARATH Glutathione S-transferase F8, chloroplastic OS=Arabidopsis thaliana GN=GSTF8 PE=1 SV=3
Zm00001d040656	569	4.67	3.68	3.65	4	13.66	17.03	16.12	15.6033	1.82999	2.75e-07	0.000165372	PREDICTED: bidirectional sugar transporter SWEET17-like [Zea mays]<>DAA54392.1 TPA: cytochrome c oxidoreductase [Zea mays]	GO:0016020;GO:0051119;GO:0008643;GO:0016021;GO:0006810	membrane;sugar transmembrane transporter activity;carbohydrate transport;integral component of membrane;transport	K15382	SLC50A,SWEET	http://www.genome.jp/dbget-bin/www_bget?ko:K15382	-	-	-	sp|Q84WN3|SWT17_ARATH	sp|Q84WN3|SWT17_ARATH Bidirectional sugar transporter SWEET17 OS=Arabidopsis thaliana GN=SWEET17 PE=1 SV=2
Zm00001d024885	2193	1.3	2.5	1.68	1.82667	6.96	6.46	6.05	6.49	1.8352	3.07e-13	6.32e-10	PREDICTED: uncharacterized protein LOC103641407 [Zea mays]<>AFW57694.1 putative WD40-like beta propeller repeat family protein [Zea mays]	-	-	-	-	-	-	-	-	sp|Q12C28|TOLB_POLSJ	sp|Q12C28|TOLB_POLSJ Protein TolB OS=Polaromonas sp. (strain JS666 / ATCC BAA-500) GN=tolB PE=3 SV=1
Zm00001d003247	1292	0.7	0.72	1.08	0.833333	4.23	3.86	2.81	3.63333	1.90751	6.72e-06	0.00251562	PREDICTED: LOW QUALITY PROTEIN: malate synthase [Setaria italica];malate synthase, glyoxysomal [Zea mays]<>P49081.1 RecName: Full=Malate synthase, glyoxysomal<>AAB04118.1 malate synthase [Zea mays]	GO:0006097;GO:0005737;GO:0003824;GO:0016740;GO:0005777;GO:0006099;GO:0009514;GO:0004474	glyoxylate cycle;cytoplasm;catalytic activity;transferase activity;peroxisome;tricarboxylic acid cycle;glyoxysome;malate synthase activity	K01638	aceB,glcB	http://www.genome.jp/dbget-bin/www_bget?ko:K01638	Glyoxylate and dicarboxylate metabolism;Pyruvate metabolism;Carbon metabolism	ko00630,ko00620,ko01200	KOG1261(C)(Malate synthase)	sp|P49081|MASY_MAIZE	sp|P49081|MASY_MAIZE Malate synthase, glyoxysomal OS=Zea mays GN=LIP PE=2 SV=1
Zm00001d051194	1920	0.36	0.74	0.43	0.51	2.16	1.55	2.07	1.92667	1.91983	3.12e-05	0.00889548	PREDICTED: uncharacterized protein LOC100193626 isoform X1 [Zea mays]<>ACL53103.1 unknown [Zea mays]<>AFW63092.1 arginine decarboxylase isoform 1 [Zea mays]<>AFW63093.1 arginine decarboxylase isoform 2 [Zea mays]	GO:0033388;GO:0003824;GO:0016831;GO:0009446;GO:0016829;GO:0008792;GO:0008295;GO:0006527	putrescine biosynthetic process from arginine;catalytic activity;carboxy-lyase activity;putrescine biosynthetic process;lyase activity;arginine decarboxylase activity;spermidine biosynthetic process;arginine catabolic process	K01583	E4.1.1.19	http://www.genome.jp/dbget-bin/www_bget?ko:K01583	Arginine and proline metabolism	ko00330	-	sp|Q7XRA1|ADC2_ORYSJ	sp|Q7XRA1|ADC2_ORYSJ Arginine decarboxylase 2 OS=Oryza sativa subsp. japonica GN=ADC2 PE=1 SV=2
Zm00001d020938	1242	2.91	4.11	3.05	4.28667	11.47	14.29	13.67	13.1433	1.97268	4.99e-16	2.05e-12	unknown [Zea mays]<>ACN28595.1 unknown [Zea mays]<>DAA62037.1 TPA: putative bZIP transcription factor superfamily protein [Zea mays];PREDICTED: putative bZIP transcription factor superfamily protein isoform X1 [Zea mays]<>DAA62038.1 TPA: putative bZIP transcription factor superfamily protein [Zea mays]	GO:0003700;GO:0006355;GO:0043565;GO:0006351	transcription factor activity, sequence-specific DNA binding;regulation of transcription, DNA-templated;sequence-specific DNA binding;transcription, DNA-templated	K14431	TGA	http://www.genome.jp/dbget-bin/www_bget?ko:K14431	Plant hormone signal transduction	ko04075	-	sp|Q52MZ2|TGA10_TOBAC	sp|Q52MZ2|TGA10_TOBAC bZIP transcription factor TGA10 OS=Nicotiana tabacum GN=TGA10 PE=1 SV=1
Zm00001d007718	1141	0.66	3.47	2.69	2.27333	6.8	5.6	6.92	6.44	1.97346	1.04e-06	0.000578419	1-aminocyclopropane-1-carboxylate oxidase [Zea mays]<>ACG34574.1 1-aminocyclopropane-1-carboxylate oxidase [Zea mays]<>DAA42420.1 TPA: hypothetical protein ZEAMMB73_861195 [Zea mays]	GO:0005737;GO:0016706;GO:0051213;GO:0055114;GO:0016491;GO:0046872	cytoplasm;oxidoreductase activity, acting on paired donors, with incorporation or reduction of molecular oxygen, 2-oxoglutarate as one donor, and incorporation of one atom each of oxygen into both donors;dioxygenase activity;oxidation-reduction process;oxidoreductase activity;metal ion binding	K13229	BX6	http://www.genome.jp/dbget-bin/www_bget?ko:K13229	Benzoxazinoid biosynthesis	ko00402	-	sp|Q84TC2|BX6_MAIZE	sp|Q84TC2|BX6_MAIZE DIBOA-glucoside dioxygenase BX6 OS=Zea mays GN=BX6 PE=1 SV=1
Zm00001d035013	1641	2.56	1.72	2.52	2.26667	10.33	11.29	9.89	10.5033	2.17371	5.96e-18	3.43e-14	hypothetical protein SORBIDRAFT_07g000520 [Sorghum bicolor]<>EES13191.1 hypothetical protein SORBI_007G003600 [Sorghum bicolor]	GO:0016020;GO:0020037;GO:0004497;GO:0016709;GO:0005506;GO:0055114;GO:0016705;GO:0016021;GO:0044550;GO:0016491;GO:0046872	membrane;heme binding;monooxygenase activity;oxidoreductase activity, acting on paired donors, with incorporation or reduction of molecular oxygen, NAD(P)H as one donor, and incorporation of one atom of oxygen;iron ion binding;oxidation-reduction process;oxidoreductase activity, acting on paired donors, with incorporation or reduction of molecular oxygen;integral component of membrane;secondary m…	K00512	CYP17A	http://www.genome.jp/dbget-bin/www_bget?ko:K00512	-	-	-	sp|Q43257|C71C4_MAIZE	sp|Q43257|C71C4_MAIZE indole-2-monooxygenase OS=Zea mays GN=CYP71C4 PE=1 SV=1
Zm00001d021736	2301	0.02	0.16	0.03	0.07	1.09	0.68	1.16	0.976667	3.84516	1.87e-06	0.000944737	beta 1,3-1,4 glucan synthase [Zea mays]<>ACG29149.1 CSLF3 - cellulose synthase-like family F; beta1,3;CSLF3 - cellulose synthase-like family F;1,4 glucan synthase [Zea mays]<>ACR35925.1 unknown [Zea mays]<>DAA63070.1 TPA: putative cellulose synthase-like family protein [Zea mays]	GO:0016020;GO:0016760;GO:0030244;GO:0016740;GO:0000139;GO:0016021;GO:0071555;GO:0016757;GO:0005794	membrane;cellulose synthase (UDP-forming) activity;cellulose biosynthetic process;transferase activity;Golgi membrane;integral component of membrane;cell wall organization;transferase activity, transferring glycosyl groups;Golgi apparatus	-	-	-	-	-	-	sp|A2YMH5|CSLF3_ORYSI	sp|A2YMH5|CSLF3_ORYSI Probable mixed-linked glucan synthase 3 OS=Oryza sativa subsp. indica GN=CSLF3 PE=3 SV=1
Zm00001d049671	549	0.42	0.64	0	0.353333	2.02	4.53	10.56	5.70333	4.10903	3.6e-05	0.0098701	uncharacterized protein LOC100383685 [Zea mays]<>ACN34932.1 unknown [Zea mays]	GO:0001077;GO:0045944;GO:0003677;GO:0043565;GO:0005634	transcriptional activator activity, RNA polymerase II core promoter proximal region sequence-specific binding;positive regulation of transcription from RNA polymerase II promoter;DNA binding;sequence-specific DNA binding;nucleus	-	-	-	-	-	-	sp|Q8GSA7|CMTA3_ARATH	sp|Q8GSA7|CMTA3_ARATH Calmodulin-binding transcription activator 3 OS=Arabidopsis thaliana GN=CMTA3 PE=1 SV=1
Zm00001d006262	465	0.06	0	0		4.04	5.58	2.11	3.91	6.31278	3e-05	0.00872645	PREDICTED: phospholipase D delta-like [Zea mays]<>DAA40666.1 TPA: phospholipase D family protein [Zea mays]	GO:0016020;GO:0046470;GO:0070290;GO:0016787;GO:0009789;GO:0090333;GO:0009506;GO:0003824;GO:0016042;GO:0004630;GO:0046473;GO:0005886;GO:0009409;GO:0005773;GO:0012501;GO:0005509	membrane;phosphatidylcholine metabolic process;N-acylphosphatidylethanolamine-specific phospholipase D activity;hydrolase activity;positive regulation of abscisic acid-activated signaling pathway;regulation of stomatal closure;plasmodesma;catalytic activity;lipid catabolic process;phospholipase D activity;phosphatidic acid metabolic process;plasma membrane;response to cold;vacuole;programmed cell…	K01115	PLD1_2	http://www.genome.jp/dbget-bin/www_bget?ko:K01115	Endocytosis;Ether lipid metabolism;Glycerophospholipid metabolism	ko04144,ko00565,ko00564	KOG1329(I)(Phospholipase D1)	sp|Q9C5Y0|PLDD1_ARATH	sp|Q9C5Y0|PLDD1_ARATH Phospholipase D delta OS=Arabidopsis thaliana GN=PLDDELTA PE=1 SV=2
